# Supplementary material for: Microneurotrophin BNN27 Reduces Astrogliosis and Increases Density of Neurons and Implanted Neural Stem Cell-Derived Cells after Spinal Cord Injury
Source: Biomedicines. 2023 Apr 13;11(4):1170. doi: 10.3390/biomedicines11041170 (PMC10135698; doi:10.3390/biomedicines11041170)
Supplement: Supplementary file 1 [file biomedicines-11-01170-s001.zip]

Archive with 1 entries (1 files):
- biomedicines-2292506-supplementary.pdf
